# Supplementary material for: Loess deposits in the low latitudes of East Asia reveal the ~20-kyr precipitation cycle
Source: Nat Commun. 2024 Feb 3;15:1023. doi: 10.1038/s41467-024-45379-9 (PMC10838313; doi:10.1038/s41467-024-45379-9)
Supplement: Supplementary file 3 — Source Data [file 41467_2024_45379_MOESM3_ESM.xlsx]

## Sheet: all data
Depth (cm)	Age (ka)	MS (10-8m3kg-1)	FDS (10-8m3kg-1)	FeD (%)	FeT (%)	FeD/FeT	Hm (%)	Mean grain size (μm）	a*
5	42.9375	29.2359	3.30368	1.6034	4.42225	0.362576	0.227315	12.9016	6.82
10	43.625	27.9214	3.21451	1.81639	4.50865	0.402868	0.266314	13.0901
15	44.3125	29.4118	3.60095	2.08461	4.58924	0.454238	0.276821	12.9908
20	45	25.838	2.67671	1.33961	4.93206	0.271612	0.344861	12.5241	8.18
25	45.6875	33.6118	4.48004	2.24119	5.19209	0.431655	0.430285	12.3
30	46.375	31.8949	4.47086	2.17358	5.32775	0.407974	0.415279	11.6293
35	47.0625	33.0701	3.13202	2.76346	5.32355	0.519101	0.434049	11.2655
40	47.75	40.1758	3.13631	2.51132	5.47148	0.458983	0.41105	11.1557
45	48.4375	40.655	4.44972	2.77502	5.79544	0.478828	0.439614	10.742
50	49.125	40.0219	4.12674	2.01697	5.70127	0.353775	0.471942	10.7848	9.08
55	49.8125	43.0917	5.49012	2.16246	5.87377	0.368156	0.520486	10.7466
60	50.5	38.2454	4.10516	2.25524	5.94601	0.379286	0.529909	11.0014
65	51.1875	37.2869	6.05883	1.7963	6.06755	0.296051	0.488749	11.0751
70	51.875	48.2558	5.84606	2.34322	6.15255	0.380854	0.562629	11.6731
75	52.5625	41.006	5.91572	2.51631	5.66575	0.444127	0.458971	10.6192
80	53.25	39.9137	5.21161	2.4919	5.61428	0.44385	0.40531	11.1287	8.35
85	53.9375	45.0498	4.52861	2.76982	5.74581	0.482059	0.438173	11.1405
90	54.625	46.0649	5.33473	1.8865	5.92562	0.318363	0.450823	11.5399
95	55.3125	39.2931	4.60986	2.12715	6.09845	0.348802	0.448205	11.4566
100	56	48.765	7.13997	2.26385	6.04049	0.374779	0.499253	10.8781	9.1
105	56.6875	42.4209	7.0174	1.872	6.02757	0.310573	0.495553	11.2394
110	57.375	36.0869	7.02051	1.86118	4.96097	0.375165	0.302972	11.1374
115	58.0625	43.6705	6.75016	2.76121	5.70746	0.48379	0.449067	11.0942
120	58.75	40.1855	6.29606	2.97415	5.88521	0.50536	0.438969	11.4996
125	59.4375	39.5189	4.28958	2.16544	5.13845	0.421418	0.299278	11.3081
130	60.125	37.7698	6.57971	2.35115	5.2838	0.444973	0.350027	10.9874	8.12
135	60.8125	42.4469	6.08989	2.53922	5.42973	0.467651	0.308892	10.5756
140	61.5	35.4082	5.60886	2.27904	4.74054	0.480755	0.26757	11.4513
145	62.1875	35.7524	4.68112	1.91839	4.60393	0.416685	0.227579	11.3385
150	62.875	30.6306	3.80317	1.81345	4.54911	0.398639	0.199958	11.5742
155	63.5625	37.3654	3.77005	1.82374	4.5061	0.404728	0.230929	12.0111
160	64.25	34.4418	3.69672	1.80485	4.71398	0.382872	0.265749	11.8938
165	64.9375	38.4615	5.12074	1.70551	4.7851	0.35642	0.279856	11.4253
170	65.625	34.709	3.7894	1.50945	4.45981	0.338456	0.193436	11.5974
175	66.3125	32.0332	3.99212	1.91268	4.54326	0.420992	0.220568	12.0111
180	67	32.0592	3.87069	2.12028	4.52151	0.468932	0.220707	11.9272
185	67.6875	34.7086	4.22173	1.81419	4.44831	0.407838	0.233156	11.9783
190	68.375	31.3054	3.25365	2.08489	4.50659	0.462631	0.203072	11.9883
195	69.0625	31.6421	3.39018	2.17221	4.45767	0.487297	0.219363	11.3687	7.19
200	69.75	34.0099	3.59395	1.97899	4.26527	0.463977	0.239709	12.2266
205	70.4375	33.3539	4.24831	1.58943	4.15976	0.382098	0.216781	12.9809
210	71.125	34.3293	4.03226	2.01724	4.20317	0.479933	0.2455	12.8311
215	71.8125	39.2938	4.93708	1.606	4.13627	0.388272	0.280117	12.6931	7.51
220	72.5	37.594	3.48092	2.58151	4.22375	0.611189	0.269528	12.9009
225	73.1875	36.8889	2.55929	2.13278	4.17294	0.511097	0.240064	12.9416	7.33
230	73.875	37.0899	2.90112	1.91389	4.24965	0.450365	0.232256	12.8787
235	74.5625	38.0774	4.50796	1.36498	4.17323	0.327081	0.276717	12.5909
240	75.25	37.8317	4.31286	2.41777	4.17794	0.578699	0.231513	12.8437
245	75.9375	38.4381	4.02718	2.28058	4.20325	0.542577	0.297503	12.5918
250	76.625	37.1347	3.01413	2.36101	4.25128	0.555364	0.287045	12.3363
255	77.3125	60.3326	7.10544	2.92272	5.63324	0.518835	0.474789	13.0956
260	78	117.353	13.6208	2.44178	5.96804	0.409143	0.60056	13.0376	8.96
265	79.3514	83.4598	9.92411	2.86291	5.63203	0.508326	0.592433	12.8999	9.57
270	80.7027	88	10.1265	2.74504	5.67422	0.483774	0.629919	13.0268
275	82.0541	106.7	12.6713	2.38008	5.58922	0.425834	0.537288	12.2814
280	83.4054	85.7818	9.92303	2.98285	5.79919	0.514357	0.503317	12.9125
285	84.7568	83.1919	14.5479	3.0513	5.41935	0.563037	0.575866	12.3857
290	86.1081	109.284	14.2388	2.46194	5.37847	0.45774	0.574308	12.9085	9.27
295	87.4595	99.1788	10.9259	2.67121	5.67035	0.471083	0.51387	13.0068
300	88.8108	90.5616	10.7735	2.89058	5.53756	0.521995	0.539274	13.1283
305	90.1622	111.87	10.0754	2.88777	5.52387	0.52278	0.574677	13.5256
310	91.5135	96.0394	9.12162	3.41473	5.43259	0.628565	0.577328	13.4013
315	92.8649	78.2609	8.2954	3.24547	5.75189	0.564244	0.536102	12.9576	8.6
320	94.2162	100.322	12.8835	3.06924	5.62829	0.545324	0.552406	12.4086	9.15
325	95.5676	92.5081	12.5055	2.90644	5.9714	0.486727	0.555305	12.786
330	96.9189	99.5875	10.9762	2.32843	5.56191	0.418639	0.589104	12.9566
335	98.2703	106.314	10.1717	2.61169	5.56807	0.469048	0.604274	12.9187
340	99.6216	88.4041	8.9128	2.87146	5.71248	0.502664	0.611066	12.6664	9.34
345	100.973	98.1033	8.45588	2.75041	6.06032	0.453839	0.59477	12.9324
350	102.324	99.3702	10.082	3.02751	5.59403	0.541205	0.586806	13.2166
355	103.676	98.301	12.5767	2.54691	5.57178	0.457109	0.635026	12.9682
360	105.027	99.5423	9.19416	2.72873	5.6936	0.479263	0.575719	12.4914
365	106.378	100.744	10.147	2.71401	5.84389	0.464418	0.613323	12.5671
370	107.73	86.3768	8.29884	2.66688	5.66217	0.471	0.632165	13.2892
375	109.081	108.209	12.2349	2.11124	5.61365	0.376091	0.598994	12.5294
380	110.432	99.1957	12.8187	1.67359	5.63066	0.297228	0.545542	13.1818
385	111.784	118.293	9.74815	1.48041	5.54622	0.266923	0.476519	12.9595	9.26
390	113.135	88.601	10.6528	1.52929	5.54454	0.275818	0.596548	12.7357
395	114.486	102.232	13.1997	1.21266	5.5437	0.218746	0.631698	12.9853
400	115.838	110.269	11.7122	1.37147	5.52212	0.24836	0.538621	13.0263
405	117.189	97.4184	11.3444	1.19783	5.49768	0.217879	0.724409	13.2777	9.46
410	118.541	97.0812	9.44006	1.96633	5.81796	0.337975	0.638149	13.1819
415	119.892	104.155	9.3907	1.67872	5.53092	0.303515	0.575901	12.5958
420	121.243	113.366	10.4126	2.04586	5.55048	0.368592	0.63242	12.4698
425	122.595	116.223	12.8494	2.16722	5.51421	0.393024	0.63242	12.7208
430	123.946	119.311	9.67742	2.58932	5.50578	0.470292	0.633393	13.0032	9.36
435	125.297	112.308	10.0731	2.31035	5.53658	0.417288	0.622663	12.7814
440	126.649	110.181	11.51	2.82153	5.48443	0.514462	0.681086	12.3535
445	128	118.321	11.4645	2.38552	5.47798	0.435474	0.701461	12.7056
450	128.935	108.118	11.8652	1.80428	5.50464	0.327773	0.488593	12.5287	8.4
455	129.871	97.9156	12.2803	1.63909	5.53428	0.296171	0.626483	12.5574
460	130.806	99.4657	10.6056	1.89798	5.54334	0.34239	0.697353	11.8284
465	131.742	94.2152	9.21764	1.81654	5.51948	0.329115	0.644251	12.2141
470	132.677	87.585	8.99889	1.81427	5.52374	0.32845	0.644984	12.1052	9.36
475	133.613	76.5125	8.00673	1.49719	5.6201	0.2664	0.575344	12.1458
480	134.548	67.5295	5.65369	1.71185	5.51427	0.31044	0.518035	12.0566
485	135.484	62.0972	5.17711	1.43831	5.4687	0.263007	0.560686	12.0678
490	136.419	53.2978	3.02583	1.38429	5.59846	0.247263	0.509033	12.5047
495	137.355	40.2516	3.79211	2.19558	5.53432	0.396721	0.505998	12.0157
500	138.29	42.5084	3.46154	1.95029	5.60208	0.348137	0.512192	12.2483
505	139.226	40.6912	1.19916	2.05353	5.51709	0.372212	0.511407	11.9641
510	140.161	34.5508	1.53196	1.17102	5.45956	0.21449	0.521154	11.9401	8.33
515	141.097	36.7816	1.11906	1.29212	5.61252	0.230221	0.559976	12.2401
520	142.032	37.1243	1.84848	2.63658	5.50995	0.478513	0.487551	11.8982	8.25
525	142.968	36.4527	2.20506	2.06836	5.50926	0.375433	0.519261	12.173
530	143.903	31.6989	2.35981	2.70408	5.49007	0.492541	0.505258	12.096
535	144.839	32.0887	0.791738	2.41537	5.50482	0.438774	0.490692	12.0121	8.28
540	145.774	34.4603	1.67123	2.60454	5.55842	0.468575	0.506767	11.766
545	146.71	22.5399	1.46179	2.92141	5.52885	0.528395	0.506814	12.0469	8.06
550	147.645	30.9028	2.27147	3.125	5.17031	0.604412	0.614255	11.8688
555	148.581	20.6751	2.12914	2.44188	5.46489	0.446831	0.56418	11.597
560	149.516	21.7019	1.62125	2.98419	5.58262	0.53455	0.55367	11.8269
565	150.452	31.8823	1.38445	2.73634	5.5063	0.496947	0.488156	11.9132	8.26
570	151.387	26.9824	2.51425	1.34877	5.43957	0.247956	0.522323	11.7716
575	152.323	27.8305	0.598939	2.67897	5.42504	0.493815	0.49019	11.9084
580	153.258	24.1128	2.33068	1.58051	5.42796	0.291179	0.488595	11.6975
585	154.194	24.0477	1.86536	1.79829	5.40186	0.332902	0.454601	11.8832	7.93
590	155.129	21.8552	2.41319	1.16272	5.37142	0.216464	0.458435	12.241
595	156.065	20.3725	1.33333	1.37451	5.36241	0.256323	0.4734	11.615
600	157	20.7531	1.41326	2.92367	5.35489	0.545982	0.480445	11.7041
605	157.935	20.649	0.86785	2.74334	5.39957	0.508067	0.472583	11.66	8.1
610	158.871	16.8817	1.70335	2.59677	5.35155	0.485237	0.46276	11.8986
615	159.806	13.1027	0.8	2.13628	5.53853	0.385712	0.473797	11.9391	8.11
620	160.742	22.2552	0.749574	3.23961	5.60452	0.578035	0.524222	12.0932
625	161.677	14.1273	0.839372	3.60582	5.51788	0.65348	0.543742	12.2204
630	162.613	30.4533	0.65493	3.40988	5.50099	0.619867	0.516509	12.3409	8.34
635	163.548	26.749	1.95776	3.14186	5.5568	0.565409	0.470421	12.2058
640	164.484	28.777	1.66772	2.6965	5.4091	0.498512	0.470379	12.4468
645	165.419	26.6955	1.03125	2.37875	5.33987	0.445469	0.518858	12.314
650	166.355	24.7921	1.42785	2.39094	5.30777	0.45046	0.518858	12.3974	8.72
655	167.29	27.3196	0.597403	2.35441	5.31674	0.442829	0.558576	12.6149
660	168.226	30.1449	1.3382	2.34912	5.33317	0.440474	0.569237	12.5007	8.74
665	169.161	25.9653	1.69591	2.1058	5.32048	0.395792	0.587578	12.7831
670	170.097	24.2574	1.35135	1.74784	5.29149	0.330312	0.562849	12.6467
675	171.032	23.8938	1.50882	1.37814	5.11886	0.269227	0.47476	12.4676
680	171.968	25.0765	1.06646	1.60077	4.95687	0.322941	0.551706	12.8882
685	172.903	23.9793	0.717002	1.82808	4.97035	0.367797	0.47055	13.2465
690	173.839	25.0212	1.57328	2.11559	5.07379	0.416964	0.550649	12.7256
695	174.774	24.9688	1.58304	2.20236	5.06302	0.434989	0.556129	12.8218
700	175.71	21.0356	1.41776	1.99831	5.11062	0.391011	0.543261	12.386
705	176.645	24.5154	2.17272	1.72397	5.1255	0.336352	0.591511	12.1545
710	177.581	24.6305	1.91257	1.54717	5.1745	0.298999	0.599093	11.9375
715	178.516	21.9178	2.34014	1.70325	4.29779	0.396308	0.509094	11.9931
720	179.452	21.8659	2.34758	2.16498	5.30582	0.40804	0.600514	11.686
725	180.387	23.7862	2.76368	2.22107	5.32718	0.416931	0.578855	11.7296
730	181.323	21.6551	2.4356	2.09326	5.25881	0.398049	0.588863	11.884
735	182.258	23.4375	1.60714	1.89811	5.19478	0.365387	0.551156	11.6512
740	183.194	21.3653	2.36722	1.22814	5.09981	0.240822	0.58493	11.8836	8.8
745	184.129	20.9933	2.14827	1.64651	5.14619	0.319948	0.536581	12.143
750	185.065	21.3675	2.65842	1.46424	5.0099	0.292269	0.569452	12.2078
755	186	19.0134	2.61364	1.47685	4.92025	0.300158	0.592988	12.5454
760	186.429	22.3464	3.18206	1.54638	5.27013	0.293423	0.65621	12.2344
765	186.857	26.8763	3.88635	1.27741	5.23443	0.24404	0.667221	12.6006	9.42
770	187.286	37.7532	4.06154	1.87632	5.47737	0.342558	0.719292	11.6579	10.09
775	187.714	44.3986	6.61603	2.17132	5.66069	0.383578	0.768141	11.71
780	188.143	53.6694	6.17098	2.48565	5.71204	0.43516	0.724146	11.6232	10.11
785	188.571	51.6369	6.98037	1.72063	5.79118	0.297113	0.775069	11.691
790	189	65.9617	7.73694	2.30122	5.85852	0.392799	0.735683	11.3782
795	189.429	68.3625	10.3013	1.9216	5.83903	0.329096	0.805593	11.2642	10.38
800	189.857	70.7228	7.2549	2.22813	5.86047	0.380196	0.757242	11.614
805	190.286	73.0365	10.2772	2.33051	5.91387	0.394076	0.784077	12.1939
810	190.714	76.3797	7.71177	1.88165	5.82976	0.322767	0.765937	11.5024
815	191.143	75.7825	7.75392	1.95203	5.7793	0.337762	0.808987	11.6247
820	191.571	81.0281	9.90385	1.82613	5.84488	0.312433	0.736903	12.7428	10.03
825	192	78.9926	7.7673	1.86144	5.76149	0.323084	0.763942	12.6942
830	192.429	79.0468	10.0776	2.42958	5.73577	0.423584	0.725287	12.0925
835	192.857	67.1986	7.41828	3.11906	5.79138	0.53857	0.662964	12.5529	9.87
840	193.286	66.7801	6.72382	2.45155	5.86464	0.418023	0.762073	12.0961
845	193.714	68.1576	10.0262	2.74466	5.71402	0.480339	0.732805	11.894
850	194.143	68.8238	11.5003	2.73764	5.89384	0.464491	0.730045	11.8895
855	194.571	88.2011	8.58889	2.72239	5.7476	0.473656	0.743539	11.9048
860	195	98.8858	10.9677	2.52731	5.69746	0.443586	0.694238	12.0934	9.99
865	197.235	89.9621	8.27354	2.81519	5.90365	0.476856	0.687069	12.0334
870	199.471	82.3066	9.55311	2.55243	5.61359	0.454689	0.688326	12.4658
875	201.706	71.2264	6.91221	2.27669	5.73792	0.396779	0.697621	11.6337	9.92
880	203.941	47.905	5.25826	1.6015	5.78522	0.276827	0.676077	11.763	9.99
885	206.176	76.7182	7.03991	1.4371	5.54256	0.259285	0.668852	12.3984
890	208.412	72.4444	7.45737	2.12781	5.56217	0.38255	0.480242	12.6133	9.74
895	210.647	50.2522	6.26316	3.14008	6.17284	0.508694	0.701001	12.4579
900	212.882	71.2622	8.57915	2.68879	5.48612	0.490107	0.692027	12.2445
905	215.118	41.8924	3.39376	2.90844	5.52153	0.526745	0.563328	11.9361	9.02
910	217.353	35.014	3.63407	2.41102	5.36114	0.449722	0.559943	11.6832	8.8
915	219.588	38.8292	2.9646	2.66249	5.29186	0.503128	0.537722	11.3502	8.96
920	221.824	30.1992	3.00184	1.95437	5.57956	0.350272	0.551403	11.443
925	224.059	33.4298	2.72614	1.61181	5.33596	0.302066	0.525816	11.5173
930	226.294	34.6849	3.7329	2.12913	5.39109	0.394935	0.58715	11.0869
935	228.529	31.9767	5.29748	2.13049	5.51279	0.386462	0.612657	11.183
940	230.765	26.6272	4.27715	1.58338	5.31529	0.297891	0.642333	11.0887
945	233	25.9977	4.21973	1.36946	5.6547	0.242182	0.579479	11.477	8.78
950	233.6	28.5714	2.28942	1.92106	5.50449	0.348998	0.607145	11.2612
955	234.2	27.8763	3.02154	1.78584	5.34719	0.333977	0.592341	11.2711
960	234.8	33.3887	2.63848	2.21219	5.41501	0.408529	0.574433	11.1632
965	235.4	42.0561	4.93315	1.81964	5.14329	0.353789	0.537827	11.7051
970	236	46.8416	5.60374	1.68009	5.10964	0.328808	0.493104	11.6592	8.63
975	236.6	49.6304	4.06326	1.80311	5.0191	0.35925	0.469762	11.6533
980	237.2	47.9606	4.34759	2.90181	5.04047	0.575702	0.496908	11.7312
985	237.8	49.2933	4.81949	2.37275	4.88866	0.485358	0.488331	12.1186	8.68
990	238.4	42.2705	3.94268	2.09636	4.96408	0.422305	0.493307	13.0752
995	239	63.0579	7.35127	1.87363	5.62002	0.333384	0.626598	12.5807	9.35
1000	239.6	48.7853	5.16406	3.04348	5.33319	0.570667	0.564065	12.4656
1005	240.2	51.4933	5.79143	1.50676	5.74585	0.262235	0.602987	11.908	9.05
1010	240.8	76.4203	7.58209	3.12927	5.95173	0.525774	0.616201	12.7984
1015	241.4	71.6929	10.8383	1.66202	5.89642	0.28187	0.608108	11.9946
1020	242	88.9465	9.73565	1.64915	5.94283	0.277503	0.625572	12.4131	9.48
1025	242.65	68.9022	8.70478	1.85875	5.93318	0.313281	0.610553	12.2917	9.43
1030	243.3	71.7374	6.61688	1.61843	5.91375	0.273672	0.60329	12.5402
1035	243.95	59.9533	6.50064	1.75225	5.93696	0.295142	0.597367	12.3387
1040	244.6	49.9339	4.09565	2.89026	5.96613	0.484445	0.553827	12.4872	9.11
1045	245.25	52.6077	4.86634	1.49821	5.95794	0.251465	0.585019	13.2704
1050	245.9	46.3228	3.79099	4.26873	5.79682	0.73639	0.534205	12.2168
1055	246.55	36.217	3.9443	4.03675	5.86418	0.688374	0.523992	12.0077
1060	247.2	38.8889	2.98886	4.24572	6.04672	0.702152	0.508532	12.5016
1065	247.85	30.7617	3.19252	4.62689	6.17476	0.749323	0.499038	12.8211
1070	248.5	29.9248	2.76846	3.25919	5.90044	0.552363	0.373511	13.2051
1075	249.15	30.2115	1.81507	4.24064	5.87512	0.721796	0.437986	12.7803	8.4
1080	249.8	31.8704	1.6568	3.5606	5.9189	0.601565	0.438673	12.2909
1085	250.45	29.9287	1.23568	3.13066	6.07086	0.515686	0.475516	12.6536
1090	251.1	36.5135	2.51358	3.04861	5.9074	0.516066	0.513322	13.0707
1095	251.75	40.0254	1.89383	2.54844	5.93143	0.42965	0.472739	12.9921	8.27
1100	252.4	26.1337	1.67354	2.49715	6.0343	0.413826	0.49358	12.5931	8.7
1105	253.05	32.8182	1.16858	1.95403	5.55245	0.351922	0.477846	12.9666
1110	253.7	25.417	2.22759	2.19801	5.64831	0.389145	0.4756	13.4738
1115	254.35	37.0169	1.47974	2.41788	5.7577	0.419939	0.445216	13.0071
1120	255	29.4853	2.30075	2.60305	5.86848	0.443565	0.480315	12.5907
1125	255.65	34.7729	1.17898	4.04356	6.37726	0.634059	0.484659	13.3146
1130	256.3	38.785	2.17363	3.58072	5.53617	0.646787	0.486714	13.0299	8.76
1135	256.95	29.994	2.03472	3.17381	5.51729	0.575248	0.496768	13.2806
1140	257.6	29.9708	1.87831	3.33581	5.52804	0.603435	0.407782	13.1477
1145	258.25	38.3085	1.94308	3.48232	5.7815	0.602321	0.455559	13.4442
1150	258.9	38.2222	1.49471	2.84501	5.49988	0.517286	0.484679	13.0006
1155	259.55	35.5136	2.28319	3.19667	5.53157	0.577896	0.473213	12.8142
1160	260.2	33.7771	1.61502	3.15062	5.30847	0.593509	0.482859	13.1792
1165	260.85	32.6531	0.74136	2.85984	5.36721	0.532836	0.422221	12.9798	7.98
1170	261.5	35.7889	1.05894	3.14535	5.35537	0.587327	0.422657	12.9732
1175	262.15	36.8242	0.847322	3.36763	5.42833	0.620382	0.428071	13.0907
1180	262.8	29.5287	0.83045	2.72728	5.77405	0.472334	0.41967	13.0468
1185	263.45	31.4906	1.13106	2.9788	5.4544	0.546127	0.471163	13.2771
1190	264.1	34.055	1.94991	2.93788	5.36352	0.547753	0.500842	12.9683
1195	264.75	35.8202	0.976172	3.46195	5.47613	0.632189	0.492825	12.908	8.46
1200	265.4	33.8437	2.02673	3.11894	5.39543	0.57807	0.49828	12.9266
1205	266.05	32.4009	1.00977	2.72166	5.32599	0.511014	0.495775	12.8262
1210	266.7	33.3333	1.46638	3.32816	5.37656	0.619014	0.479432	12.988
1215	267.35	34.3898	0.917749	3.65958	5.37424	0.680949	0.468478	13.0937
1220	268	33.4896	1.58433	2.89132	5.38201	0.53722	0.466167	12.9599
1225	268.65	33.6803	1.65198	2.57243	5.38357	0.47783	0.440159	12.7889
1230	269.3	32.8428	1.41546	2.43483	5.41073	0.45	0.445322	12.8736
1235	269.95	29.7732	1.0876	3.11695	5.35147	0.582446	0.494744	13.262	8.61
1240	270.6	32.973	2.10694	2.72546	5.28907	0.5153	0.461859	13.3467
1245	271.25	32.9598	1.57383	2.99232	5.36313	0.557943	0.453403	13.0899
1250	271.9	33.0083	1.43897	2.88555	5.32357	0.542033	0.450511	13.0573
1255	272.55	29.0252	1.67324	2.7352	5.35298	0.510968	0.420459	13.0362
1260	273.2	31.6722	0.932203	3.51496	5.36321	0.655382	0.468829	13.4623
1265	273.85	32.4513	1.55382	3.3442	5.37174	0.622554	0.466907	13.4774	8.38
1270	274.5	30.504	1.44809	2.59324	5.23319	0.495538	0.405831	13.1903
1275	275.15	32.9425	2.24796	1.9377	5.3357	0.363158	0.438371	13.4619
1280	275.8	31.1489	1.12665	1.68563	5.32352	0.316638	0.472246	12.9403
1285	276.45	31.401	1.0481	1.97328	5.31186	0.371486	0.428974	13.3549
1290	277.1	28.9147	1.42091	1.53638	5.36572	0.286332	0.464345	12.9809	8.35
1295	277.75	32.9308	2.11122	2.38718	5.31618	0.449041	0.472626	12.9801
1300	278.4	33.3107	1.03896	3.08004	5.31177	0.579851	0.459592	13.008
1305	279.05	28.6567	1.24739	2.93219	5.23549	0.560061	0.444952	12.9233
1310	279.7	32.6284	1.1176	3.38234	5.34734	0.632528	0.473889	13.1961
1315	280.35	30.0061	1.06618	3.21398	5.24192	0.61313	0.443664	13.2286
1320	281	32.8731	1.46688	2.91591	5.27404	0.552878	0.465851	12.9369
1330	283.409	131.91	15.8538	3.66099	5.71741	0.640324	0.834373	11.3896	10.34
1340	285.818	142.829	16.4185	3.57554	5.73542	0.623413	0.838659	11.9444	10.65
1350	288.227	130.861	15.0803	3.75461	5.73834	0.654302	0.875529	11.891	10.71
1360	290.636	125.837	16.1685	3.034	5.52829	0.548813	0.809602	12.1508	10.38
1370	293.045	131.818	16.1111	3.65179	5.71441	0.639048	0.827327	12.1391	10.77
1380	295.455	127.895	14.6563	2.55007	5.67126	0.449648	0.811991	12.7802	10.55
1390	297.864	141.714	16.8915	2.72234	5.61778	0.484593	0.808377	12.5511	10.77
1400	300.273	137.897	16.7796	3.51055	5.56905	0.630368	0.786363	12.6085
1410	302.682	100.224	11.5187	2.94482	5.34354	0.5511	0.676523	11.9464	9.7
1420	305.091	104.881	13.146	2.32153	5.3766	0.431784	0.707385	12.2013
1430	307.5	106.272	13.3333	2.92054	5.41626	0.539218	0.715504	11.8889
1440	309.909	114.603	15.3316	2.30022	5.41016	0.425166	0.755294	12.1645	10.15
1450	312.318	145.725	18.4758	2.5949	5.52926	0.469304	0.822689	12.4247	10.68
1460	314.727	150.237	7.08223	2.81994	5.48565	0.514056	0.830425	12.8577	10.75
1470	317.136	134.973	16.3494	2.36668	5.48817	0.431233	0.794666	12.8252	10.62
1480	319.545	143.727	17.5868	2.54041	5.43796	0.467162	0.822812	13.1549	10.77
1490	321.955	123.924	16.5975	3.05766	5.43199	0.562898	0.773892	12.9218	10.46
1500	324.364	144.149	14.7566	2.85592	5.49782	0.519463	0.809875	12.8489	10.48
1510	326.773	125.173	14.4197	3.20349	5.47597	0.585009	0.763499	12.467	10.36
1520	329.182	129.926	14.6226	3.27506	5.36015	0.611002	0.746059	12.4639
1530	331.591	124.263	15.6281	2.86011	5.37671	0.531944	0.761343	12.7411
1540	334	125.561	13.6576	3.08739	5.36194	0.575797	0.742941	12.6772
1550	336.409	34.3602	4.30843	2.67954	5.00363	0.535518	0.568735	11.7594	8.81
1560	338.818	27.6602	2.67081	2.41561	5.01955	0.481241	0.591405	11.8107
1570	341.227	30.8642	3.35681	3.03649	4.95729	0.61253	0.531053	11.7137
1580	343.636	26.8414	4.79889	2.31471	5.05185	0.45819	0.550413	11.3411	8.65
1590	346.045	28.1501	3.16599	1.74803	4.95346	0.352891	0.52132	11.8097
Mean		54.9229		2.40804	5.42313	0.443804	0.535702	12.3183	9.15837
STDV		34.0644		0.659834	0.422317	0.11362	0.14304	0.663082	0.716007
